# Supplementary material for: Classifying Patient Complaints Using Artificial Intelligence–Powered Large Language Models: Cross-Sectional Study
Source: J Med Internet Res. 2025 Aug 6;27:e74231. doi: 10.2196/74231 (PMC12327907; doi:10.2196/74231)
Supplement: Multimedia Appendix 1 [file jmir-v27-e74231-s001.zip]

Archive with 1 entries (1 files):
- LLM_Healthcare_Classification_9Dec2024_4omini_clean.ipynb
