# Supplementary material for: Classifying Patient Complaints Using Artificial Intelligence–Powered Large Language Models: Cross-Sectional Study
Source: J Med Internet Res. 2025 Aug 6;27:e74231. doi: 10.2196/74231 (PMC12327907; doi:10.2196/74231)
Supplement: Multimedia Appendix 1 [file jmir-v27-e74231-s001.zip › LLM_Healthcare_Classification_9Dec2024_4omini_clean.ipynb]

# %% [code]
import os
import openai
import json
import re
import matplotlib.pyplot as plt
import pandas as pd
import numpy as np
import time
from tqdm import tqdm
import concurrent.futures
import time
from agentjo import *

os.environ['OPENAI_API_KEY'] = '<YOUR API KEY HERE>'

# %% [markdown]
# Load the CSV file

# %% [code]
# Specify the CSV file path
csv_file_path = 'NUP_2021_masked.csv'

# Read the CSV file into a DataFrame
df = pd.read_csv(csv_file_path)

# Display the DataFrame
df.head(3)

# %% [code]
df['Verbatim Masked'].head(20)

# %% [code]
df.columns

# %% [code]
length = df['Verbatim Masked'].apply(len).values

# %% [code]
# Do a distribution of lengths
max(length)

# %% [code]
# just use default first 3000 characters
print('--- Original ---')
print(df['Verbatim Masked'][length>3000].values[1])
print('--- Modified ---')
print(df['Verbatim Masked'][length>3000].values[1][:3000])

# %% [code]
# Create a histogram
plt.hist(length, bins=20, edgecolor='black')

# Add labels and title
plt.xlabel('Length of Complaint Text')
plt.ylabel('Frequency')
plt.title('Distrubtion of Lengths of Complaint Text')
plt.show()

# %% [code]
df['Verbatim Masked'].apply(lambda x: len(x) > 3000).value_counts()

# %% [code]
df['Text'] = df['Verbatim Masked'].apply(lambda x: x[:3000])

# %% [code]
# find out the total text
newlength = df['Text'].apply(len).values
# Create a histogram
plt.hist(newlength, bins=20, edgecolor='black')

# Add labels and title
plt.xlabel('Length of Complaint Text')
plt.ylabel('Frequency')
plt.title('Distrubtion of Lengths of Complaint Text')
plt.show()

# %% [markdown]
## Process the Text

# %% [code]
# Specify the CSV file path
csv_file_path = 'NUP_2021_masked.csv'

# Read the CSV file into a DataFrame
df = pd.read_csv(csv_file_path)

# %% [code]
# comment out these two lines if doing analysis over entire dataset without ground truth
df = df[df['Domain'].notna()]
df = df.reset_index(drop=True)

# %% [code]
df.columns

# %% [code]
MAX_LENGTH = 3000

# %% [code]
df['Text'] = df['Verbatim Masked'].apply(lambda x: x[:MAX_LENGTH])

# %% [code]
# make the columns become integers
for col in ['Complainer', 'Complainee', 'Domain', 'Category', 'Severity', 'Stage of care', 'Patient harm']:
    df[col] = df[col].astype('Int64')

# %% [code]
# rename this so that it won't give problems to GPT later
df['Type'] = df['Category']

# %% [code]
text_array = [x for x in df['Text']]

# %% [code]
# Summarised Category
df['Process'] = df['Combined Category'].apply(lambda x: x.split(' - ')[0])

# %% [code]
# Department and Category
for col in ['Combined Category', 'Department', 'Process']:
    df[col] = df[col].apply(lambda x: x.replace('ZZZ',''))
    cat = df[col].unique().tolist()
    letters = [i for i in range(100)][:len(cat)]
    mapping = {k:v for (k, v) in zip(cat, letters)}
    df[f'{col} New'] = df[col].apply(lambda x: mapping[x])

# %% [markdown]
## Fill in the category description

# %% [code]
category = {}
zero_shot_description = {}
outputs = {}

# changed A.
zero_shot_description['Patient harm'] = \
'''Patient harm refers to the harm caused to the patient who the complaint came from. If patient is inconvenienced, it is considered as minimal harm.'''
category['Patient harm'] = \
'''
A - N/A: No information on harm is reported, or no harm came to the patient
B - Minimal harm: Minimal intervention or treatment required, upset caused to patient
C - Minor harm: Minor physical or mental harm caused to patient, intervention from GP or other primary care provider required to ameliorate harm
D - Moderate harm: Significant mental or physical harm, secondary care intervention required to ameliorate harm 
E - Major harm: Patient experienced or faces long term incapacity, either physical or mental
F - Catastrophic harm: Death or multiple/permanent injuries, or chronic mental health problems.'''
outputs['Patient harm'] = ['N/A', 'Minimal harm', 'Minor harm', 'Moderate harm', 'Major harm', 'Catastrophic harm']

zero_shot_description['Complainer'] = \
'''Complainer refers to the person who reported the complaint'''
category['Complainer'] = \
'''
A - Patient
B - Family member
C - Staff
D - Others
E - Unspecified in Complaint
'''
outputs['Complainer'] = ['Patient', 'Family member', 'Staff', 'Others', 'Unspecified in Complaint']


zero_shot_description['Complainee'] = \
'''Complainee refers to who or what the patient complaint is directed towards. Staff must be explicitly mentioned in the complaint, otherwise it is a System issue (Category F).'''
category['Complainee'] = \
'''
A - Doctor and Dentist
B - Nurses / Care Manager
C - Administrative Staff 
D - Allied Health Professional: podiatrist, dietician, physiotherapist, pharmacist, lab technician
E - Ancillary Staff: Cleaners, Maintenance
F - Objects or Systems (inanimate): Door, Walls, Ramp, Booking System
G - None of the above'''
outputs['Complainee'] = ['Doctor and Dentist', 'Nurses / Care Manager', 'Administrative Staff', 'Allied Health Professional', 'Ancillary Staff', 'Objects or Systems (inanimate)', 'None of the above']

zero_shot_description['Domain'] = \
'''Domain refers to problem domain of which the complaint is referring to.'''
category['Domain'] = \
'''
A - Clinical Problems: Issues relating to quality and safety of clinical and nursing care provided by healthcare staff. Keywords: “not provided”, “was not done”, “did not follow guidelines”, “poor standards”, “should have”, “not completed”, “unacceptable quality”, “not successful”, “incorrect”, “medication error”, “did not notice”, “mistake”, “failed to act”, “wrong”, “poor coordination”, “unaware”, “missed the signs”, “diagnosis”.
B - Management Problems: Issues relating to the environment and organisation within which healthcare is provided (for which administrative, technical, facilities and management staff are usually responsible). Keywords: “not available”, “shut”, “not enough”, “dirty”, “shortages”, “broken”, “poor equipment”, “soiled”, “used before”, “poorly signed”, “delayed”, “postponed”, “cancelled”, “lost”, “not admitted”, “administrative problems”, “not referred”, “confused notes”, “more paperwork”, “unaware of me”, “no-one said”, “I was not informed”, “he/she said ‘X’”, “they told me”, “no-one explained”, “contradictory”, “unanswered questions”, “confused”, “incorrect”.
C - Relationship Problems: Issues relating to the behaviour of any member of staff towards the patient or their family/friends. Keywords: “I said”, “I told”, “ignored”, “disregarded”, “battled to be heard”, “not acknowledged”, “excluded”, “uninterested”, “not taken seriously”, “no-one said”, “I was not informed”, “he/she said ‘X’”, “they told me”, “no-one explained”, “contradictory”, “unanswered questions”, “confused”, “incorrect”, “rude”, “attitude”, “humiliated”, “disrespectful”, “scared to ask”, “embarrassed”, “inappropriate”, “no consent”, “abused”, “assaulted”, “privacy”.
'''
outputs['Domain'] = ['Clinical Problems', 'Management Problems', 'Relationship Problems']

zero_shot_description['Type'] = \
'''Type refers to the type of problem that the complaint is seeking to address.'''
category['Type'] = \
'''
A - Quality: Clinical standards of healthcare staff behaviour, Keywords: “not provided”, “was not done”, “did not follow guidelines”, “poor standards”, “should have”, “not completed”, “unacceptable quality”, “not successful”.
B - Safety: Errors, incidents, and staff competencies, Keywords: “incorrect”, “medication error”, “did not notice”, “mistake”, “failed to act”, “wrong”, “poor coordination”, “unaware”, “missed the signs”, “diagnosis”.
C - Environment: Problems in the facilities, services, clinical equipment, and staffing levels, Keywords: “not available”, “shut”, “not enough”, “dirty”, “shortages”, “broken”, “poor equipment”, “soiled”, “used before”, “poorly signed”.
D - Institutional Processes: Problems in bureaucracy, waiting times, and accessing care, Keywords: “delayed”, “postponed”, “cancelled”, “lost”, “not admitted”, “administrative problems”, “not referred”, “confused notes”, “more paperwork”, “unaware of me”.
E - Listening: Healthcare staff disregard or do not acknowledge information from patients, Keywords: “I said”, “I told”, “ignored”, “disregarded”, “battled to be heard”, “not
acknowledged”, “excluded”, “uninterested” and “not taken seriously”.
F - Communication: Absent or incorrect communication from healthcare staff to patients, Keywords: “no-one said”, “I was not informed”, “he/she said ‘X’”, “they told me”, “no-one explained”, “contradictory”, “unanswered questions”, “confused”, “incorrect”.
G - Respect and patient rights: Disrespect or violations of patient rights by staff, Keywords: “rude”, “attitude”, “humiliated”, “disrespectful”, “scared to ask”,
“embarrassed”, “inappropriate”, “no consent”, “abused”, “assaulted”, “privacy”.
'''
outputs['Type'] = ['Quality', 'Safety', 'Environment', 'Institutional Processes', 'Listening', 'Communication', 'Respect and patient rights']

zero_shot_description['Type 0'] = \
'''Type refers to the type of problem that the complaint is seeking to address.'''
category['Type 0'] = '''
A - Quality: Clinical standards of healthcare staff behaviour, Keywords: “not provided”, “was not done”, “did not follow guidelines”, “poor standards”, “should have”, “not completed”, “unacceptable quality”, “not successful”.
B - Safety: Errors, incidents, and staff competencies, Keywords: “incorrect”, “medication error”, “did not notice”, “mistake”, “failed to act”, “wrong”, “poor coordination”, “unaware”, “missed the signs”, “diagnosis”.
'''
outputs['Type 0'] = ['Quality', 'Safety']

zero_shot_description['Type 1'] = \
'''Type refers to the type of problem that the complaint is seeking to address.'''
category['Type 1'] = '''
A - Environment: Problems in the facilities, services, clinical equipment, and staffing levels, Keywords: “not available”, “shut”, “not enough”, “dirty”, “shortages”, “broken”, “poor equipment”, “soiled”, “used before”, “poorly signed”.
B - Institutional Processes: Problems in bureaucracy, waiting times, and accessing care, Keywords: “delayed”, “postponed”, “cancelled”, “lost”, “not admitted”, “administrative problems”, “not referred”, “confused notes”, “more paperwork”, “unaware of me”.
'''
outputs['Type 1'] = ['Environment', 'Institutional Processes']

zero_shot_description['Type 2'] = \
'''Type refers to the type of problem that the complaint is seeking to address.'''
category['Type 2'] = '''
A - Listening: Healthcare staff disregard or do not acknowledge information from patients, Keywords: “I said”, “I told”, “ignored”, “disregarded”, “battled to be heard”, “not
acknowledged”, “excluded”, “uninterested” and “not taken seriously”.
B - Communication: Absent or incorrect communication from healthcare staff to patients, Keywords: “no-one said”, “I was not informed”, “he/she said ‘X’”, “they told me”, “no-one explained”, “contradictory”, “unanswered questions”, “confused”, “incorrect”.
C - Respect and patient rights: Disrespect or violations of patient rights by staff, Keywords: “rude”, “attitude”, “humiliated”, “disrespectful”, “scared to ask”,
“embarrassed”, “inappropriate”, “no consent”, “abused”, “assaulted”, “privacy”.
'''
outputs['Type 2'] = ['Listening', 'Communication', 'Respect and patient rights']


zero_shot_description['Severity'] = \
'''Severity refers to how severe the incident of which the complaint is referring to is.'''
category['Severity'] = \
'''
A - Low Severity
B - Medium Severity
C - High Severity'''
outputs['Severity'] = ['Low Severity', 'Medium Severity', 'High Severity']

zero_shot_description['Stage of care'] = \
'''Stage of care refers to situation during the clinic visit which the complaint is referring to.'''
category['Stage of care'] = \
'''
A - Accessing care: Trying to book an appointment to enter the clinic or trying unsuccessfully to enter clinic
B - While in the practice: Within the premise but not in the consultation room
C - During the consultation: Consultation between patient and doctor / nurse / pharmacist / care manager within the consultation room
D - Referral/Follow up: Issues with follow-up care
E - Unspecified or Other'''
outputs['Stage of care'] = ['Accessing care', 'While in the practice', 'During the consultation', 'Referral/Follow up', 'Unspecified or Other']

# %% [code]
## some stuff here for severity
for i in range(7):
    zero_shot_description[f'Severity {i}'] = \
'''Severity refers to how severe the incident of which the complaint is referring to is. 
For each category, there are some examples provided and you are to select the best matching category according to these examples'''

category['Severity 0'] = \
'''
A - Low Severity:```
    - Rough handling patient
    - Patient not involved in care plan
    - GP gave advice not aligning with guidelines
    - GP making false statements about patient
    - Wound not dressed properly```

B - Medium Severity:```
    - Patient not provided with pain relief
    - Aspect of care plan overlooked
    - Lack of knowledge on treating illness
    - GP deceiving patient about care provided
    - Seeping wound ignored```

C - High Severity:```
    - Patient not examined sufficiently
    - Failing to heed warnings in patient notes
    - GP intoxicated or otherwise incapable of treating illness
    - Patient notes altered by GP, Infected wound not tended to```
'''
outputs['Severity 0'] = ['Low Severity', 'Medium Severity', 'High Severity']

category['Severity 1'] = \
'''
A - Low Severity:```
    - Slight delay in making diagnosis
    - Slight delay in prescribing medication
    - Minor error filling out patient notes
    - Minor misunderstanding among GP and colleagues```

B - Medium Severity:```
    - GP failed to diagnose a fracture
    - Failure to prescribe required medication
    - GP overlooked information (ie previous experience of an illness)
    - Test results not shared with colleagues```

C - High Severity:```
    - GP misdiagnosed critical illness
    - Incorrect medication prescribed
    - GP overlooked critical information (e.g., serious drug allergy)
    - Failure to coordinate time-critical decision```
'''
outputs['Severity 1'] = ['Low Severity', 'Medium Severity', 'High Severity']

category['Severity 2'] = \
'''
A - Low Severity:```
    - Noisy reception area
    - Potholes in carpark
    - Software in surgery not appropriate for best care
    - GP repeatedly called out of appointment```

B - Medium Severity:```
    - Patient cold in treatment room
    - Accessible parking not available
    - Equipment not available to carry out required procedure
    - Cannot access specialist care```

C - High Severity:```
    - Dirty environment, rodents
    - Surgery not accessible
    - Medical equipment not working
    - Severe staff shortages```
'''
outputs['Severity 2'] = ['Low Severity', 'Medium Severity', 'High Severity']

category['Severity 3'] = \
'''
A - Low Severity:```
    - Difficulty phoning healthcare unit
    - Phone calls not returned
    - Appointment cancelled and rescheduled
    - Short delay in referral
    - Difficulty accessing medical notes```

B - Medium Severity:```
    - Waiting in GP surgery for hours
    - Complaint not responded to
    - Chasing GP for an appointment
    - Patient not referred for routine care
    - Repeated difficulty and delay getting important medical information```

C - High Severity:```
    - Unable to register with GP
    - Emergency phone call not responded to
    - Refusal to give an appointment
    - Lack of continuity of care between services leading to delay in urgent care
    - Important medical information lost```
'''
outputs['Severity 3'] = ['Low Severity', 'Medium Severity', 'High Severity']

category['Severity 4'] = \
'''
A - Low Severity:```
    - Patient question ignored
    - Patient suggestions dismissed
    - Question acknowledged, but not responded to```

B - Medium Severity:```
    - Mild patient pain ignored
    - Patient-provided information dismissed
    - Patient anxieties acknowledged, not addressed```

C - High Severity:```
    - Severe distress ignored
    - Critical patient-provided information repeatedly dismissed
    - Patient pain acknowledged but not addressed```
'''
outputs['Severity 4'] = ['Low Severity', 'Medium Severity', 'High Severity']

category['Severity 5'] = \
'''
A - Low Severity:```
    - Short delay communicating test results
    - Patient received incorrect directions
    - Unclear communication of care plan```

B - Medium Severity:```
    - Long delay communicating test results
    - Patient received conflicting diagnoses
    - Care plan not communicated```

C - High Severity:```
    - Urgent test results delayed
    - Patient given wrong test results
    - Patient given incorrect information about care```
'''
outputs['Severity 5'] = ['Low Severity', 'Medium Severity', 'High Severity']

category['Severity 6'] = \
'''
A - Low Severity:```
    - Staff spoke in condescending manner
    - Private information divulged to receptionist
    - Staff member made patient feel uncomfortable
    - Lack of privacy during discussion```

B - Medium Severity:```
    - Rude behaviour
    - Private information divulged to family members
    - Patient intimidated by staff member
    - Lack of privacy during consultation```

C - High Severity:```
    - Staff physically lashed out at patient
    - Private information shared with members of the public
    - Patient discriminated against
    - Lack of privacy during physical examination```
'''
outputs['Severity 6'] = ['Low Severity', 'Medium Severity', 'High Severity']

# %% [code]
mylist = df['Department'].unique().tolist()
mylist2 = []
for i in range(len(mylist)):
    mylist2.append('ABCDEFHIJKLMNOPQRSTUVWXYZ'[i] + ' - ' + mylist[i])
print(mylist)
zero_shot_description['Department New'] = \
'''Department New refers to the department the complaint is referring to.'''
category['Department New'] = '\n'.join(mylist2)
outputs['Department New'] = mylist

# %% [code]
mylist = df['Process'].unique().tolist()
mylist2 = []
for i in range(len(mylist)):
    mylist2.append('ABCDEFHIJKLMNOPQRSTUVWXYZ'[i] + ' - ' + mylist[i])
print(mylist)
zero_shot_description['Process New'] = \
'''Process New refers to the type of process the complaint is referring to.'''
category['Process New'] = '\n'.join(mylist2)
outputs['Process New'] = mylist

# %% [markdown]
# Define Classifiers

# %% [code]
def llm(system_prompt: str, user_prompt: str) -> str:
    ''' Here, we use OpenAI for illustration, you can change it to your own LLM '''
    # ensure your LLM imports are all within this function
    from openai import OpenAI
    
    # define your own LLM here
    client = OpenAI()
    response = client.chat.completions.create(
        model='gpt-4o-mini',
        temperature = 0,
        messages=[
            {"role": "system", "content": system_prompt},
            {"role": "user", "content": user_prompt}
        ]
    )
    return response.choices[0].message.content

# %% [code]
def classifier(category_description, zero_shot_description, outputs, category_name, text_array, df, output_dict, verbose = False, compare = True):
    ''' This takes in the category description and outputs the best category '''
    if compare: print(f'Performing analysis for {category_name}.\n{category_description}')
    classification = []
    total_correct = 0
    
    i = 0
    pbar = tqdm(text_array)
    for text in pbar:
        # Function that wraps your strict_json call
        def call_strict_json(text, category_name, zero_shot_description, category_description, verbose):
            return strict_json(system_prompt=f'''You are a classifier to sort patient complaints from a hospital visit into categories based on {category_name}.
Patient Complaint: ```{text}```
Description of category: ```{zero_shot_description}```
Category Letter - Description: ```{category_description}```''', user_prompt = '', 
                               output_format={"Summary of Patient Complaint in one sentence": "Summary", 
                                              "Classification": "Category Letter"},
                               llm = llm,
                               verbose = verbose)

        # Main code block with a timeout feature
        with concurrent.futures.ThreadPoolExecutor() as executor:
            for _ in range(3):
                # Submitting the function to the executor
                future = executor.submit(call_strict_json, text, category_name, zero_shot_description, category_description, verbose)
                try:
                    # Attempt to get the result with a timeout of 5 seconds
                    res = future.result(timeout=5)
                    break
                except concurrent.futures.TimeoutError:
                    print("strict_json function timed out after 5 seconds. Retrying.")
                except Exception as e:
                    # Handle other exceptions that the function might raise
                    print(f"An error occurred: {e}")
    
        # make sure predictions fit within context
        output_length = len(outputs)
        
        prediction = str(res["Classification"])
        if prediction not in 'ABCDEFGHIJKLMNOPQRSTUVWXYZ': prediction = 'A'
        
        classification.append(prediction)
        
        output_dict[category_name] = classification
        
        if compare:
            ground_truth = "ABCDEFGHIJKLMNOPQRSTUVWXYZ"[int(df[category_name][i])]
            num_correct = prediction==ground_truth
            total_correct += int(num_correct)
            if verbose: print(f'Predicted: {prediction}, Ground Truth: {ground_truth} Correct: {total_correct}/{i+1} Percentage Correct: {100.0*total_correct/(i+1)}%')
            pbar.set_description(f'Predicted: {prediction}, Ground Truth: {ground_truth} Correct: {total_correct}/{i+1} Percentage Correct: {100.0*total_correct/(i+1)}%')

        i += 1

# %% [markdown]
## Let's Do the Classification!

# %% [code]
classification1, reslist1 = {}, {}

# %% [markdown]
# Analysis for Domain

# %% [code]
for col in ['Domain']:
    classifier(category['Domain'], zero_shot_description[col], outputs[col], col, text_array, df, classification1)

# %% [code]
df[col + ' Results'] = classification1[col]
df.to_csv('final2.csv', index=False)

# %% [markdown]
# Analysis for Type (Category)

# %% [code]
classification1, reslist1 = {}, {}
for col in ['Type']:
    classifier(category[col], zero_shot_description[col], outputs[col], col, text_array, df, classification1)

# %% [code]
df[col + ' Results'] = classification1[col]
df.to_csv('final2.csv', index=False)

# %% [markdown]
# Analysis for Severity

# %% [code]
df['Severity Multi-way Results'] = ['A' for _ in range(len(df))]
for i in range(7):
    col = f'Severity {i}'
    indices = df.index[df['Type']==i].values
    df[col] = df['Severity']
    newdf = df.loc[indices].reset_index(drop = True)
    classifier(category[col], zero_shot_description[col], outputs[col], col, [text_array[x] for x in indices], newdf, classification1) 
    df['Severity Multi-way Results'][indices] = classification1[col]

# %% [code]
df.to_csv('final2.csv', index=False)

# %% [markdown]
# Analysis for Stage of Care

# %% [code]
for col in ['Stage of care']:
    classifier(category[col], zero_shot_description[col], outputs[col], col, text_array, df, classification1)

# %% [code]
df[col + ' Results'] = classification1[col]
df.to_csv('final2.csv', index=False)

# %% [markdown]
# Analysis for Patient Harm

# %% [code]
for col in ['Patient harm']:
    classifier(category[col], zero_shot_description[col], outputs[col], col, text_array, df, classification1)

# %% [code]
df[col + ' Results'] = classification1[col]
df.to_csv('final2.csv', index=False)

# %% [markdown]
# View the results

# %% [code]
df.keys()

# %% [code]
# display max_examples number of examples for each column category
max_examples = 3

for col in ['Domain', 'Type', 'Severity Multi-way', 'Stage of care', 'Patient harm']:
    new_text_array = text_array
    prediction = df[col + ' Results'].values
    if col == 'Severity Multi-way':
        ground_truth = ['ABCDEFGHIJKLMNOPQRSTUVWXYZ'[x] for x in df['Severity'].values]
    else:
        ground_truth = ['ABCDEFGHIJKLMNOPQRSTUVWXYZ'[x] for x in df[col].values]
    print('\n\n#########')
    print(f'Percentage correct for {col}: {sum(np.array(prediction) == np.array(ground_truth))/len(prediction)*100.0:.1f}%')
    print('#########')
    
    if max_examples != 0:
        if col == 'Severity Multi-way':
            print(category['Severity'])
        else:
            print(category[col])
    examples = 0
    for i in range(len(prediction)):
        if examples == max_examples:
            break
        if prediction[i] != ground_truth[i]:
            print(f'\nPrediction: {prediction[i]}, Ground Truth: {ground_truth[i]}')
            print('Text:', new_text_array[i])
            examples += 1
